# Supplementary material for: Mass Spectrometry Imaging as a Tool to Investigate Region Specific Lipid Alterations in Symptomatic Human Carotid Atherosclerotic Plaques
Source: Metabolites. 2021 Apr 18;11(4):250. doi: 10.3390/metabo11040250 (PMC8073208; doi:10.3390/metabo11040250)
Supplement: Supplementary file 1 [file metabolites-11-00250-s001.zip]

Archive with 6 entries (6 files):
- Supplementary Material 1.pdf
- Supplementary Material 2.xlsx
- Supplementary Material 3.xlsx
- Supplementary Material 4.xlsx
- Supplementary Material 5.xlsx
- Supplementary Material 6.xlsx
