# Supplementary material for: Mass Spectrometry Imaging as a Tool to Investigate Region Specific Lipid Alterations in Symptomatic Human Carotid Atherosclerotic Plaques
Source: Metabolites. 2021 Apr 18;11(4):250. doi: 10.3390/metabo11040250 (PMC8073208; doi:10.3390/metabo11040250)
Supplement: Supplementary file 1 [file metabolites-11-00250-s001.zip › Supplementary Material 2.xlsx]

## Sheet: Features of the datacubes
	Features of the datacube
	DHB	Norharmane
Number of non identified features	74	20
m/z	161.13	198.085
	198.09	485.265
	272.125	526.33
	314.085	544.34
	369.35	572.335
	394.055	577.52
	415.22	594.32
	441.235	597.445
	445.27	652.6
	450.085	721.48
	460.25	723.495
	475.225	723.54
	483.25	732.555
	485.265	745.48
	487.28	747.495
	502.33	748.56
	503.33	749.51
	504.345	751.535
	505.365	754.535
	507.25	758.57
	508.375	768.59
	516.305	771.495
	518.495	773.51
	520.34	774.575
	526.33	776.595
	528.345	780.555
	530.36	782.57
	532.375	784.585
	535.24	785.655
	540.475	786.6
	542.32	788.615
	542.49	790.575
	544.34	796.525
	547.355	796.585
	551.5	798.54
	552.055	804.555
	552.27	806.57
	558.295	807.635
	560.315	808.585
	566.32	810.6
	568.34	811.665
	570.315	812.675
	572.33	816.59
	572.37	820.525
	575.5	821.655
	577.52	824.56
	578.52	828.55
	590.325	830.57
	594.315	831.64
	599.5	832.585
	601.52	835.67
	603.535	848.56
	604.535	851.64
	625.515	926.64
	627.535	928.655
	628.535	950.64
	628.6	954.67
	630.615	956.685
	638.45	978.67
	645.56	1064.63
	647.575	1315.07
	650.585	1317.08
	652.47	1374.14
	652.6	1459.12
	656.355	1485.13
	663.55	1538.23
	666.48	1540.25
	669.5
	671.575
	673.59
	680.355
	680.495
	682.37
	682.455
	687.55
	688.07
	694.515
	695.575
	696.42
	697.475
	707.185
	711.54
	713.5
	721.475
	722.545
	723.49
	723.54
	725.555
	729.48
	729.585
	731.495
	737.45
	739.47
	739.515
	739.57
	741.53
	742.57
	745.475
	746.605
	747.49
	748.56
	749.51
	750.575
	754.535
	756.55
	757.515
	758.57
	761.45
	764.595
	765.485
	768.55
	768.585
	769.475
	769.56
	771.49
	773.505
	774.575
	775.52
	776.59
	778.605
	780.55
	782.565
	784.58
	786.6
	788.615
	789.485
	790.535
	790.57
	792.57
	794.57
	794.605
	796.525
	796.58
	797.59
	798.54
	799.67
	802.495
	804.55
	806.565
	806.675
	807.635
	808.58
	809.65
	810.595
	811.665
	812.61
	816.585
	818.605
	820.525
	821.65
	822.54
	823.665
	824.555
	825.625
	827.7
	828.55
	830.565
	831.635
	832.58
	833.65
	834.595
	835.665
	836.61
	837.68
	848.555
	849.625
	851.64
	853.655
	856.57
	858.595
	860.61
	861.57
	878.575
	883.195
	893.535
	895.545
	901.565
	912.605
	937.615
	946.615
	958.575
	960.61
	963.63
	978.505
	982.66
	985.615
	990.655
	992.67
	1005.65
	1013.59
	1031.57
	1037.58
	1049.58
	1070.59
	1071.56
	1071.6
	1072.61
	1094.59
	1096.61
	1097.63
	1123.69
	1125.71
	1185.59
	1208.62
	1261.72
	1315.07
	1322.17
	1374.14
	1664.18

## Sheet: Comparison DHB-NOR
Ions in common between the DHB and the norharmane dataset (Δm/z≤0.05)
DHB	DHB&Norharmane	Norharmane	Norharmane&DHB
161.13	198.09	198.085	198.085
198.09	485.265	485.265	485.265
272.125	526.33	526.33	526.33
314.085	544.34	544.34	544.34
369.35	577.52	572.335	577.52
394.055	594.315	577.52	594.32
415.22	652.6	594.32	652.6
441.235	721.475	597.445	721.48
445.27	723.49	652.6	723.495
450.085	723.54	721.48	723.54
460.25	745.475	723.495	745.48
475.225	747.49	723.54	747.495
483.25	748.56	732.555	748.56
485.265	749.51	745.48	749.51
487.28	754.535	747.495	754.535
502.33	758.57	748.56	758.57
503.33	768.585	749.51	768.59
504.345	771.49	751.535	771.495
505.365	773.505	754.535	773.51
507.25	774.575	758.57	774.575
508.375	776.59	768.59	776.595
516.305	780.55	771.495	780.555
518.495	782.565	773.51	782.57
520.34	784.58	774.575	784.585
526.33	786.6	776.595	786.6
528.345	788.615	780.555	788.615
530.36	790.57	782.57	790.575
532.375	796.525	784.585	796.525
535.24	796.58	785.655	796.585
540.475	798.54	786.6	798.54
542.32	804.55	788.615	804.555
542.49	806.565	790.575	806.57
544.34	807.635	796.525	807.635
547.355	808.58	796.585	808.585
551.5	810.595	798.54	810.6
552.055	811.665	804.555	811.665
552.27	816.585	806.57	816.59
558.295	820.525	807.635	820.525
560.315	821.65	808.585	821.655
566.32	824.555	810.6	824.56
568.34	828.55	811.665	828.55
570.315	830.565	812.675	830.57
572.33	831.635	816.59	831.64
572.37	832.58	820.525	832.585
575.5	835.665	821.655	835.67
577.52	848.555	824.56	848.56
578.52	851.64	828.55	851.64
590.325	1315.07	830.57	1315.07
594.315	1374.14	831.64	1374.14
599.5		832.585
601.52		835.67
603.535		848.56
604.535		851.64
625.515		926.64
627.535		928.655
628.535		950.64
628.6		954.67
630.615		956.685
638.45		978.67
645.56		1064.63
647.575		1315.07
650.585		1317.08
652.47		1374.14
652.6		1459.12
656.355		1485.13
663.55		1538.23
666.48		1540.25
669.5
671.575
673.59
680.355
680.495
682.37
682.455
687.55
688.07
694.515
695.575
696.42
697.475
707.185
711.54
713.5
721.475
722.545
723.49
723.54
725.555
729.48
729.585
731.495
737.45
739.47
739.515
739.57
741.53
742.57
745.475
746.605
747.49
748.56
749.51
750.575
754.535
756.55
757.515
758.57
761.45
764.595
765.485
768.55
768.585
769.475
769.56
771.49
773.505
774.575
775.52
776.59
778.605
780.55
782.565
784.58
786.6
788.615
789.485
790.535
790.57
792.57
794.57
794.605
796.525
796.58
797.59
798.54
799.67
802.495
804.55
806.565
806.675
807.635
808.58
809.65
810.595
811.665
812.61
816.585
818.605
820.525
821.65
822.54
823.665
824.555
825.625
827.7
828.55
830.565
831.635
832.58
833.65
834.595
835.665
836.61
837.68
848.555
849.625
851.64
853.655
856.57
858.595
860.61
861.57
878.575
883.195
893.535
895.545
901.565
912.605
937.615
946.615
958.575
960.61
963.63
978.505
982.66
985.615
990.655
992.67
1005.65
1013.59
1031.57
1037.58
1049.58
1070.59
1071.56
1071.6
1072.61
1094.59
1096.61
1097.63
1123.69
1125.71
1185.59
1208.62
1261.72
1315.07
1322.17
1374.14
1664.18
