# Supplementary material for: Mass Spectrometry Imaging as a Tool to Investigate Region Specific Lipid Alterations in Symptomatic Human Carotid Atherosclerotic Plaques
Source: Metabolites. 2021 Apr 18;11(4):250. doi: 10.3390/metabo11040250 (PMC8073208; doi:10.3390/metabo11040250)
Supplement: Supplementary file 1 [file metabolites-11-00250-s001.zip › Supplementary Material 3.xlsx]

## Sheet: Macrophages
Matrix	Up or down in symptomatic	m/z	Δppm	Adduct	Assignment
DHB	↑	369.35	5	[H-H2O]	Cholesterol, lathosterol
DHB	↑	520.34	0	[H]	LysoPC(18:2);
DHB	↑	542.32	3	[Na]	LysoPC(18:2);
DHB	↑	544.34	0	[H]	LysoPC(20:4)
DHB	↑	544.34	0	[H-H2O]	PC(20:2)
DHB	↑	666.48
DHB	↑	671.575	1	[H]	CE(20:5)
DHB	↑	671.575	1	[Na]	CE(18:2), zymosteryl oleate, 16:1 Stigmasteryl ester, 16:2 Sitosteryl ester
DHB	↑	711.54	1	[Na]	Etn-1-P-Cer(22:1), SM(33:1), PE-Cer(36:1)
DHB	↑	723.54	1	[Na]	SM(34:2), PE-Cer(37:2)
DHB	↑	725.555	2	[Na]	SM(34:1), PE-Cer(37:1)
DHB	↑	741.53
DHB	↑	807.635	0	[Na]	SM(40:2)
DHB	↑	833.65	0	[Na]	SM(42:3)
Norharmane	↑	723.54	1	[Na]	SM(34:2), PE-Cer(37:2)
Norharmane	↑	835.67	4	[Na]	SM(42:2)
DHB	↓	697.475	4	[Na]	PA(34:1)
DHB	↓	723.49	4	[Na]	PA(36:2)
DHB	↓	756.55	1	[Na]	PC(32:0), PE(35:0)
DHB	↓	780.55	1	[Na]	PC(34:2), PE(37:2)
DHB	↓	782.565	2	[Na]	PC(34:1), PE(37:1)
DHB	↓	804.55	1	[Na]	PC(36:4), PE(39:4)
DHB	↓	806.565	2	[Na]	PC(36:3), PE(39:3)
DHB	↓	808.58	3	[Na]	PC(36:2), PE(39:2)
DHB	↓	832.58	3	[Na]	PC(38:4), PE(41:4)
Norharmane	↓	758.57	0	[H]	PC(34:2), PE(37:2)
Norharmane	↓	758.57	0	[H-H2O]	PS(O-36:0)
Norharmane	↓	782.57	0	[H]	PC(36:4), PE(39:4)
Norharmane	↓	782.57	0	[H-H2O]	PS(O-38:3), PS(P-38:2)
Norharmane	↓	808.585	0	[H]	PC(38:5), PE(41:5)
Norharmane	↓	808.585	0	[H-H2O]	PS(O-40:4), PS(P-40:3)
Norharmane	↓	808.58	2	[Na]	PC(36:2), PE(39:2)

## Sheet: VSMCs Inner
Matrix	Up or down in symptomatic	m/z	Δppm	Adduct	Assignment
DHB	↑	369.35	5	[H-H2O]	Cholesterol
DHB	↑	671.575	1	[H]	CE(20:5)
DHB	↑	671.575	1	[Na]	CE(18:2), zymosteryl oleate, 16:1 Stigmasteryl ester, 16:2 Sitosteryl ester
DHB	↑	687.55	4	[Na]	TG(38:1)
DHB	↑	725.555	2	[Na]	SM(34:1), PE-Cer(37:1)
DHB	↑	741.53
DHB	↑	758.57	0	[H]	PC(34:2), PE(37:2)
DHB	↑	780.55	1	[Na]	PC(34:2), PE(37:2)
DHB	↑	782.565	2	[Na]	PC(34:1), PE(37:1)
DHB	↑	796.525	0	[Na]	PE(P-40:7),1-(8-[3]-ladderane-octanoyl)-2-(8-[3]-ladderane-octanyl)-sn-glycerophosphoethanolamine
DHB	↑	798.54	1	[Na]	PE(P-40:6)
DHB	↑	808.58	3	[Na]	PC(36:2), PE(39:2)
Norharmane	↑	780.555	1	[H]	PC(36:5), PE(39:5)
Norharmane	↑	780.555	4	[Na]	PC(34:2), PE(37:2)
Norharmane	↑	808.585	0	[H]	PC(38:5), PE(41:5)
Norharmane	↑	808.585	0	[H-H2O]	PS(O-40:4), PS(P-40:3)
Norharmane	↑	808.58	2	[Na]	PC(36:2), PE(39:2)
DHB	↓	697.475	4	[Na]	PA(34:1)
DHB	↓	773.505	1	[H-H2O]	all-trans-nonaprenyl diphosphate
DHB	↓	778.605
DHB	↓	832.58	3	[Na]	PC(38:4), PE(41:4)
DHB	↓	837.68	2	[Na]	SM(42:1)
DHB	↓	946.615
Norharmane	↓	723.54	1	[Na]	SM(34:2), PE-Cer(37:2)
Norharmane	↓	835.67	4	[Na]	SM(42:2)

## Sheet: VSMCs Outer
Matrix	Up or down in symptomatic	m/z	Δppm	Adduct	Assignment
Norharmane	↑	798.54	1	[Na]	PE(P-40:6)
DHB	↓	369.35	5	[H-H2O]	Cholesterol
DHB	↓	542.49
DHB	↓	666.48
DHB	↓	671.575	1	[H]	CE(20:5)
DHB	↓	671.575	1	[Na]	CE(18:2), zymosteryl oleate, 16:1 Stigmasteryl ester, 16:2 Sitosteryl ester
DHB	↓	682.455	2	[Na]	DG(40:8)
DHB	↓	711.54	1	[Na]	Etn-1-P-Cer(22:1), SM(33:1), PE-Cer(36:1)
DHB	↓	725.555	2	[Na]	SM(34:1), PE-Cer(37:1)
DHB	↓	741.53
DHB	↓	756.55	1	[Na]	PC(32:0), PE(35:0)
DHB	↓	776.59
DHB	↓	782.565	2	[Na]	PC(34:1), PE(37:1)
DHB	↓	804.55	1	[Na]	PC(36:4), PE(39:4)
DHB	↓	835.665	1	[Na]	SM(42:2)
Norharmane	↓	723.54	1	[Na]	SM(34:2), PE-Cer(37:0)
Norharmane	↓	776.595	0	[H-H2O]	PC(O-38:5)
Norharmane	↓	782.57	0	[H]	PC(36:4), PE(39:4)
Norharmane	↓	782.57	0	[H-H2O]	PS(O-38:3)
Norharmane	↓	807.635	0	[Na]	SM(40:2)
Norharmane	↓	835.67	4	[Na]	SM(42:2)

## Sheet: Lipid core
Matrix	Up or down in symptomatic	m/z	Δppm	Adduct	Assignment
DHB	↑	487.28	1	[Na]	PA(20:1)
DHB	↑	544.34	0	[H]	LysoPC(20:4)
DHB	↑	544.34	0	[H-H2O]	PC(20:2)
DHB	↑	547.355
DHB	↑	666.48
DHB	↑	671.575	1	[H]	CE(20:5)
DHB	↑	671.575	1	[Na]	CE(18:2), zymosteryl oleate, 16:1 Stigmasteryl ester, 16:2 Sitosteryl ester
DHB	↑	723.54	1	[Na]	SM(34:2), PE-Cer(37:2)
DHB	↑	725.555	2	[Na]	SM(34:1), PE-Cer(37:1)
DHB	↑	807.635	0	[Na]	SM(40:2)
DHB	↑	833.65	0	[Na]	SM(42:1)
DHB	↑	835.665	1	[Na]	SM(42:2)
Norharmane	↑	723.54	1	[Na]	SM(34:2), PE-Cer(37:2)
Norharmane	↑	835.67	4	[Na]	SM(42:2)
DHB	↓	756.55	1	[Na]	PC(32:0), PE(35:0)
DHB	↓	758.57	0	[H]	PC(34:2), PE(37:2)
DHB	↓	780.55	1	[Na]	PC(34:2), PE(37:2)
DHB	↓	782.565	2	[Na]	PC(34:1), PE(37:1)
DHB	↓	784.58	3	[Na]	PC(34:0), PE(37:0)
DHB	↓	786.6	0	[H]	PC(36:2), PE(39:2)
DHB	↓	804.55	1	[Na]	PC(36:4), PE(39:4)
DHB	↓	806.565	2	[Na]	PC(36:3), PE(39:3)
DHB	↓	808.58	3	[Na]	PC(36:2), PE(39:2)
Norharmane	↓	758.57	0	[H]	PC(34:2), PE(37:2)
Norharmane	↓	780.555	0	[H-H2O]	PS(O-38:4), PS(P-38:3), PC(36:4 (OH))
Norharmane	↓	782.57	0	[H]	PC(36:4), PE(39:4)

## Sheet: Collagen
Matrix	Up or down in symptomatic	m/z	Δppm	Adduct	Assignment
DHB	↑	756.55	1	[Na]	PC(32:0), PE(35:0)
DHB	↑	758.57	0	[H]	PC(34:2), PE(37:2)
DHB	↑	758.57	0	[H-H2O]	PS(O-36:1)
DHB	↑	780.55	1	[Na]	PC(34:2), PE(37:2)
DHB	↑	782.565	2	[Na]	PC(34:1), PE(37:1)
DHB	↑	804.55	1	[Na]	PC(36:4), PE(39:4)
DHB	↑	808.58	3	[Na]	PC(36:2), PE(39:2)
DHB	↑	810.595
Norharmane	↑	780.555	1	[H]	PC(36:5), PE(39:5)
Norharmane	↑	782.57	0	[H]	PC(36:4), PE(39:4)
Norharmane	↑	808.585	0	[H]	PC(38:5), PE(41:5)
Norharmane	↑	808.585	0	[H-H2O]	PS(O-40:4), PS(P-40:3)
Norharmane	↑	808.58	2	[Na]	PC(36:2), PE(39:2)
DHB	↓	369.35	5	[H-H2O]	Cholesterol
DHB	↓	666.48
DHB	↓	671.575	1	[H]	CE(20:5)
DHB	↓	671.575	1	[Na]	CE(18:2), zymosteryl oleate, 16:1 Stigmasteryl ester, 16:2 Sitosteryl ester
DHB	↓	723.54	1	[Na]	SM(34:2), PE-Cer(37:2)
DHB	↓	725.555	2	[Na]	SM(34:1), PE-Cer(37:1)
DHB	↓	833.65	0	[Na]	SM(42:3)
DHB	↓	835.665	1	[Na]	SM(42:2)
Norharmane	↓	723.54	1	[Na]	SM(34:2), PE-Cer(37:2)
Norharmane	↓	835.67	4	[Na]	SM(42:2)
