# Supplementary material for: Mass Spectrometry Imaging as a Tool to Investigate Region Specific Lipid Alterations in Symptomatic Human Carotid Atherosclerotic Plaques
Source: Metabolites. 2021 Apr 18;11(4):250. doi: 10.3390/metabo11040250 (PMC8073208; doi:10.3390/metabo11040250)
Supplement: Supplementary file 1 [file metabolites-11-00250-s001.zip › Supplementary Material 4.xlsx]

## Sheet: Patients
				Risk factors							Therapy
Patient	Plaque AHA classification	Stenosis (%)	Symptoms	Age	Sex	Smoker	Obesity (BMI>30)	Hypertension (>140/90 mmHg)	Hypercholesterolemy (>240 mg/dL)	Diabetes	Anti-hypertension	Statins	Beta-blockers	Anti-platelets
1	Type VI	80	None	66	F	No	No	Yes	Yes	No	Yes	Yes	Yes	Yes
2	Type Va	70	None	84	F	No	No	No	Yes	No	Yes	Yes	No	Yes
3	Type III	70	None	84	M	No	No	Yes	Yes	No	Yes	Yes	No	Yes
4	Type VI	60	Transient ischemic attack	68	M	Ex	No	Yes	No	No	Yes	No	No	Yes
5	Type VI	80	Amaurosis	75	M	No	No	No	Yes	Yes	No	Yes	No	Yes
6	Type VI	90	Transient ischemic attack	73	F	Ex	No	Yes	No	No	Yes	No	No	Yes
