# Supplementary material for: Mass Spectrometry Imaging as a Tool to Investigate Region Specific Lipid Alterations in Symptomatic Human Carotid Atherosclerotic Plaques
Source: Metabolites. 2021 Apr 18;11(4):250. doi: 10.3390/metabo11040250 (PMC8073208; doi:10.3390/metabo11040250)
Supplement: Supplementary file 1 [file metabolites-11-00250-s001.zip › Supplementary Material 5.xlsx]

## Sheet: Macrophages
Macrophages
Sampled pixels 201
Random sampling 1			Random sampling 2			Random sampling 3				Common to the replicates
DHB			DHB			DHB				DHB
Upregulated	Downregulated		Upregulated	Downregulated		Upregulated	Downregulated			Upregulated	Downregulated
369.35	697.475		369.35	697.475		369.35	697.475			369.35	697.475
520.34	723.49		520.34	723.49		520.34	723.49			520.34	723.49
542.32	756.55		542.32	756.55		542.32	756.55			542.32	756.55
544.34	780.55		544.34	780.55		544.34	780.55			544.34	780.55
666.48	782.565		666.48	782.565		666.48	782.565			666.48	782.565
671.575	804.55		671.575	804.55		671.575	804.55			671.575	804.55
711.54	806.565		711.54	806.565		711.54	806.565			711.54	806.565
723.54	808.58		723.54	808.58		723.54	808.58			723.54	808.58
725.555	832.58		725.555	832.58		725.555	832.58			725.555	832.58
741.53			741.53			741.53				741.53
807.635			807.635			807.635				807.635
833.65			833.65			833.65				833.65
Macrophages
Sampled pixels 206
Random sampling 1			Random sampling 2			Random sampling 3				Common to the replicates
Norharmane			Norharmane			Norharmane				Norharmane
Upregulated	Downregulated		Upregulated	Downregulated		Upregulated	Downregulated			Upregulated	Downregulated
723.54	758.57		723.54	758.57		723.54	758.57			723.54	758.57
835.67	782.57		835.67	782.57		835.67	782.57			835.67	782.57
	786.6			808.585			786.6				808.585
	808.585			810.6			808.585

## Sheet: VSMCs Inner
VSMCs Inner
Sampled pixels 1129
Random sampling 1			Random sampling 2			Random sampling 3				Common to the replicates
DHB			DHB			DHB				DHB
Upregulated	Downregulated		Upregulated	Downregulated		Upregulated	Downregulated			Upregulated	Downregulated
369.35	697.475		369.35	666.48		369.35	697.475			369.35	697.475
671.575	745.475		671.575	697.475		671.575	745.475			671.575	773.505
687.55	773.505		687.55	756.55		687.55	756.55			687.55	778.605
725.555	776.59		725.555	773.505		725.555	773.505			725.555	832.58
741.53	778.605		741.53	778.605		741.53	778.605			741.53	837.68
758.57	832.58		758.57	832.58		758.57	832.58			758.57	946.615
780.55	837.68		780.55	837.68		780.55	837.68			780.55
782.565	946.615		782.565	946.615		782.565	946.615			782.565
796.525			796.525			786.6				796.525
798.54			798.54			796.525				798.54
808.58			806.565			798.54				808.58
			808.58			808.58
VSMCs Inner
Sampled pixels 1169
Random sampling 1			Random sampling 2			Random sampling 3				Common to the replicates
Norharmane			Norharmane			Norharmane				Norharmane
Upregulated	Downregulated		Upregulated	Downregulated		Upregulated	Downregulated			Upregulated	Downregulated
780.555	723.54		723.495	723.54		723.495	723.54			780.555	723.54
798.54	835.67		780.555	835.67		780.555	835.67			808.585	835.67
808.585			808.585			808.585

## Sheet: VSMCs Outer
VSMCs Outer
Sampled pixels 1502
Random sampling 1			Random sampling 2			Random sampling 3				Common to the replicates
DHB			DHB			DHB				DHB
Upregulated	Downregulated		Upregulated	Downregulated		Upregulated	Downregulated			Upregulated	Downregulated
	369.35			369.35			369.35				369.35
	542.49			542.49			542.49				542.49
	666.48			666.48			666.48				666.48
	671.575			671.575			671.575				671.575
	682.455			682.455			682.455				682.455
	711.54			711.54			711.54				711.54
	725.555			725.555			725.555				725.555
	741.53			741.53			741.53				741.53
	756.55			756.55			756.55				756.55
	776.59			776.59			776.59				776.59
	782.565			782.565			782.565				782.565
	804.55			804.55			804.55				804.55
	835.665			835.665			835.665				835.665
VSMCs Outer
Sampled pixels 1470
Random sampling 1			Random sampling 2			Random sampling 3				Common to the replicates
Norharmane			Norharmane			Norharmane				Norharmane
Upregulated	Downregulated		Upregulated	Downregulated		Upregulated	Downregulated			Upregulated	Downregulated
798.54	723.54		798.54	723.54		798.54	723.54			798.54	723.54
848.56	776.595			776.595		848.56	776.595				776.595
	782.57			782.57			782.57				782.57
	807.635			807.635			807.635				807.635
	835.67			835.67			835.67				835.67

## Sheet: Lipid core
Lipid-necrotic core
Sampled pixels 152
Random sampling 1			Random sampling 2			Random sampling 3				Common to the replicates
DHB			DHB			DHB				DHB
Upregulated	Downregulated		Upregulated	Downregulated		Upregulated	Downregulated			Upregulated	Downregulated
487.28	756.55		487.28	756.55		487.28	756.55			487.28	756.55
544.34	758.57		544.34	758.57		544.34	758.57			544.34	758.57
547.355	780.55		547.355	780.55		547.355	780.55			547.355	780.55
666.48	782.565		666.48	782.565		666.48	782.565			666.48	782.565
671.575	784.58		671.575	784.58		671.575	784.58			671.575	784.58
723.54	786.6		723.54	786.6		723.54	786.6			723.54	786.6
725.555	804.55		725.555	804.55		725.555	804.55			725.555	804.55
807.635	806.565		807.635	806.565		807.635	806.565			807.635	806.565
833.65	808.58		833.65	808.58		809.65	808.58			833.65	808.58
835.665			835.665			833.65				835.665
						835.665
Lipid-necrotic core
Sampled pixels 170
Random sampling 1			Random sampling 2			Random sampling 3				Common to the replicates
Norharmane			Norharmane			Norharmane				Norharmane
Upregulated	Downregulated		Upregulated	Downregulated		Upregulated	Downregulated			Upregulated	Downregulated
723.54	758.57		723.54	758.57		723.54	758.57			723.54	758.57
835.67	780.555		835.67	780.555		835.67	780.555			835.67	780.555
	782.57			782.57			782.57				782.57
				786.6			786.6
				808.585

## Sheet: Collagen
Collagen
Sampled pixels 1231
Random sampling 1			Random sampling 2			Random sampling 3				Common to the replicates
DHB			DHB			DHB				DHB
Upregulated	Downregulated		Upregulated	Downregulated		Upregulated	Downregulated			Upregulated	Downregulated
756.55	369.35		756.55	369.35		756.55	369.35			756.55	369.35
758.57	542.49		758.57	666.48		758.57	542.49			758.57	666.48
780.55	666.48		780.55	671.575		780.55	666.48			780.55	671.575
782.565	671.575		782.565	723.54		782.565	671.575			782.565	723.54
804.55	723.54		804.55	725.555		804.55	723.54			804.55	725.555
808.58	725.555		808.58	833.65		808.58	725.555			808.58	833.65
810.595	833.65		810.595	835.665		810.595	833.65			810.595	835.665
	835.665						835.665
Collagen
Sampled pixels 1126
Random sampling 1			Random sampling 2			Random sampling 3				Common to the replicates
Norharmane			Norharmane			Norharmane				Norharmane
Upregulated	Downregulated		Upregulated	Downregulated		Upregulated	Downregulated			Upregulated	Downregulated
780.555	723.54		780.555	723.54		780.555	723.54			780.555	723.54
782.57	835.67		782.57	835.67		782.57	835.67			782.57	835.67
808.585			808.585			808.585				808.585
