# Supplementary material for: Mass Spectrometry Imaging as a Tool to Investigate Region Specific Lipid Alterations in Symptomatic Human Carotid Atherosclerotic Plaques
Source: Metabolites. 2021 Apr 18;11(4):250. doi: 10.3390/metabo11040250 (PMC8073208; doi:10.3390/metabo11040250)
Supplement: Supplementary file 1 [file metabolites-11-00250-s001.zip › Supplementary Material 6.xlsx]

## Sheet: DHB
DHB	Asymptomatic			Symptomatic
Patient	1	2	3	4	5	6
m/z	161.13	161.13	161.13	161.13	161.13	161.13			Identified in	m/z	Δppm	Adduct	Assignment
	162.11	162.11	198.09	162.11	198.09	162.11			Only Asymptomatic	722.045
	169.985	169.985	245.02	169.985	221.02	176.975			Only Symptomatic	297.07	2	Na	Glutamyl-glutamate
	181.05	175.12	262.25	181.05	223.025	181.025				570.52
	182.055	181.05	272.125	182.055	236.99	181.05
	198.09	182.055	282.995	196.98	254.16	182.055
	204.125	191.98	314.085	198.09	262.25	198.09
	221.02	198.09	369.35	204.125	272.125	203.01
	222.03	203.01	394.055	206.055	280.09	206.055
	223.025	203.035	408.14	207.06	281.095	207.06
	236.99	204.125	415.22	213.965	296.065	221.02
	240.12	206.055	441.235	214.97	297.07	222.03
	241.125	207.06	443.255	219.97	314.085	223.025
	254.16	213.965	445.27	220.98	316.25	224.025
	272.125	214.97	450.02	221.02	336.065	236.99
	280.09	222.03	450.085	222.03	357.035	240.1
	281.095	224.025	457.23	223.025	369.35	240.12
	282.995	229.935	459.25	224.025	370.355	241.125
	296.065	230.945	460.25	229.935	371.36	243.205
	314.085	236.99	463.16	230.945	394.055	254.16
	316.25	240.12	464.35	236.99	408.14	255.205
	330.075	241.125	468.31	240.1	415.22	258.11
	336.065	243.205	471.285	240.12	416.11	259.115
	356.025	245.02	472	241.125	417.11	260.115
	357.035	259.035	475.225	243.205	426.355	262.25
	358.045	262.25	478.33	245.02	441.235	272.125
	369.35	272.125	479.33	254.16	445.27	280.09
	370.055	278.965	480.345	255.205	450.085	281.095
	373.005	282.995	482.325	258.11	457.23	282.995
	376.115	291.145	482.36	259.035	459.25	296.065
	392.04	296.065	483.25	259.115	460.25	297.07
	394.055	312	484.25	262.25	463.16	313.275
	408.01	314.085	485.265	272.125	475.225	314.085
	408.14	330.075	486.26	280.09	480.345	316.25
	415.22	331.005	487.28	281.095	483.25	334.1
	416.11	336.065	490.29	282.995	484.25	336.065
	417.11	349.98	492.475	296.065	485.265	341.305
	419.015	352.985	493.98	297.07	487.28	356.025
	426.355	358.045	494.325	313.275	488.285	357.035
	432.08	364.055	498.345	314.085	490.29	364.055
	441.235	366.96	500.31	316.25	494.325	367.335
	443.255	367.285	502.33	317.98	502.33	368.34
	445.27	367.97	502.495	330.075	503.255	369.35
	450.02	368.34	503.33	332.97	503.33	370.355
	450.085	368.96	504.305	335.99	504.305	371.36
	457.23	369.35	504.345	341.305	504.345	376.115
	459.25	370.055	505.365	342.975	505.365	377.14
	460.25	372.97	506.36	344.97	507.25	394.055
	463.16	375.005	507.25	345.97	508.375	394.125
	471.285	375.215	508.375	349.98	509.38	395.13
	472	376.14	510.355	352.985	510.355	400.34
	475.225	376.215	510.395	355.99	511.36	401.345
	478.33	377.14	514.46	357.035	514.46	408.01
	479.33	390.98	515.215	358.045	515.215	408.14
	483.25	392.04	516.305	359.975	516.305	415.22
	484.25	394.055	518.32	361.97	518.32	416.11
	485.265	395.98	518.495	364.055	518.495	417.11
	485.31	396.99	520.34	366.96	519.325	418.115
	486.26	400.34	520.51	367.285	520.34	419.015
	487.28	408.01	521.51	367.335	521.345	426.355
	487.35	415.22	522.355	368.96	522.355	428.37
	490.29	419.015	522.525	369.35	526.33	429.375
	492.475	426.355	523.355	370.055	527.33	432.08
	493.98	428.035	526.33	372.97	528.345	441.235
	502.33	441.235	527.33	373.005	530.36	443.255
	503.255	443.255	528.345	375.005	531.365	445.27
	503.33	445.27	530.36	375.215	532.34	446.275
	504.345	450.085	532.34	376.115	532.375	450.085
	505.365	460.25	532.375	376.14	534.295	457.23
	506.36	472	535.24	376.215	535.24	459.25
	507.25	475.225	536.365	377.14	535.3	460.25
	508.375	483.25	537.195	390.98	536.365	463.16
	514.46	485.265	540.475	392.04	537.195	464.35
	516.305	485.995	542.32	394.055	540.475	468.31
	518.32	487.005	542.49	395.98	542.32	471.285
	518.495	487.24	544.34	396.99	542.49	473.3
	520.34	487.28	545.335	400.34	543.325	475.225
	526.33	487.35	546.355	408.01	543.495	478.33
	527.155	488.005	547.355	408.14	544.34	479.33
	527.33	489	548.54	415.22	546.355	480.345
	528.345	493.98	551.5	416.11	547.355	481.35
	529.4	494.06	552.055	417.11	548.36	482.325
	530.36	500.31	552.27	419.015	551.5	482.36
	530.4	502.33	558.295	426.355	552.055	483.25
	532.34	502.975	560.315	428.035	552.27	483.365
	532.375	503.255	566.32	432.08	552.505	484.25
	534.295	503.33	568.34	441.235	558.295	484.37
	535.24	504.345	569.34	443.255	560.315	485.265
	537.195	505.365	570.315	445.27	562.33	485.31
	540.475	507.25	572.33	450.085	563.33	487.28
	542.32	507.365	572.37	453.995	566.32	488.285
	542.49	508.375	575.5	457.23	567.325	490.29
	544.34	513.26	577.52	459.25	568.34	492.475
	546.355	516.305	578.52	460.25	570.315	494.325
	547.355	518.495	582.305	471.285	570.52	496.34
	551.5	520.34	586.035	472	572.33	497.345
	552.055	522.355	586.1	473.3	572.37	498.345
	552.27	524.275	590.325	475.225	573.335	500.31
	558.295	525.985	594.315	478.085	574.25	502.33
	560.315	526.33	595.265	478.33	575.5	503.255
	562.33	526.98	597.44	479.33	576.505	503.33
	564.05	527.155	599.5	480.345	577.52	504.305
	566.32	528.345	600.365	482.265	578.52	504.345
	566.985	529.4	601.52	483.25	586.1	505.365
	568.34	530.36	603.535	484.25	590.325	506.36
	570.315	530.4	604.325	485.265	594.315	507.25
	572.33	532.375	604.535	485.31	595.32	507.365
	572.37	534.295	604.6	485.995	599.5	508.255
	574.25	535.24	608.015	487.005	601.52	508.375
	575.5	536.365	612.605	487.24	603.535	509.38
	577.52	537.42	624.4	487.28	604.535	510.355
	578.52	540.475	625.515	488.005	605.55	510.395
	586.035	541.29	626.49	489	608.015	511.36
	586.1	542.32	626.585	490.29	608.09	511.395
	590.325	542.49	627.535	492.475	623.295	513.26
	594.315	544.34	628.535	493.98	624.57	514.46
	595.265	547.32	628.6	494.06	625.515	515.215
	597.44	547.355	630.34	498.15	626.1	516.305
	599.5	550.01	630.615	498.995	626.585	518.32
	601.52	551.5	638.45	500.31	627.11	518.495
	602.005	552.055	645.56	502.33	627.535	519.325
	603.535	552.27	647.575	502.495	628.535	520.34
	604.535	555.03	648.08	502.975	628.6	520.51
	604.6	557.285	648.47	503.255	630.615	521.345
	605.55	558.295	650.585	503.33	631.62	521.51
	608.015	560.315	652.47	504.345	631.905	522.355
	608.09	562.33	652.6	505.365	638.45	523.355
	612.605	563.33	653.47	506.36	639.455	524.37
	614.455	564.05	654.335	507.25	640.46	525.375
	619.165	566.32	656.355	508.375	645.56	526.33
	623.295	566.985	656.39	510.355	647.575	526.38
	624.4	568.34	656.525	513.26	648.58	527.33
	624.57	569.34	657.365	514.46	650.585	528.345
	625.515	570.315	663.55	516.305	652.47	530.075
	626.585	572.33	666.48	518.32	652.6	530.36
	627.535	572.37	669.445	518.495	653.47	531.365
	628.535	573.29	669.5	520.34	653.605	532.34
	628.6	574.25	671.575	520.51	654.335	532.375
	630.615	575.5	673.59	521.51	655.34	533.38
	631.905	577.52	675.545	522.355	656.355	534.295
	635.14	578.52	680.355	522.525	656.39	535.24
	638.45	585.315	680.45	526.33	661.53	535.3
	639.165	586.035	680.495	527.155	663.55	536.365
	645.56	586.35	682.37	527.33	666.48	536.415
	647.575	588.29	682.455	528.345	667.485	537.195
	648.47	590.325	683.47	530.36	668.49	538.19
	650.585	594.315	684.42	531.995	669.5	538.375
	652.47	595.265	687.55	532.34	669.555	538.425
	652.6	597.44	688.07	532.375	671.575	540.475
	653.47	599.33	688.31	533.005	672.58	541.34
	654.335	599.5	694.515	534.295	673.21	542.32
	656.355	600.365	695.465	535.24	673.59	542.49
	661.53	601.315	695.575	536.365	674.595	543.325
	663.55	601.52	696.42	537.195	675.595	543.495
	666.48	603.535	697.475	540.475	680.355	544.34
	669.445	604.535	697.525	541.29	680.495	545.335
	669.5	605.55	698.435	541.34	681.355	546.355
	669.555	608.015	699.47	542.32	682.37	547.32
	671.575	612.605	701.56	542.49	682.455	547.355
	673.21	613.345	705.585	544.34	683.375	548.36
	673.59	614.38	707.185	546.355	683.5	548.54
	680.355	616.355	707.54	547.32	684.42	551.5
	680.495	622.01	711.54	547.355	687.55	552.055
	682.37	623.02	713.205	548.54	688.07	552.13
	682.455	624.02	713.5	550.01	688.31	552.27
	683.5	625.515	717.59	551.5	688.55	552.505
	684.475	627.535	719.57	552.055	689.56	558.295
	687.55	628.395	721.475	552.27	690.565	560.315
	688.07	628.535	721.585	555.03	691.565	562.33
	688.31	628.6	722.045	557.165	694.33	563.33
	690.565	629.32	722.545	557.285	694.515	566.32
	694.33	629.34	723.49	558.295	695.515	567.325
	694.515	630.34	723.54	560.315	695.575	568.34
	695.465	630.375	723.6	562.33	696.42	568.51
	695.575	630.615	725.555	563.33	696.575	569.34
	696.42	631.905	727.515	564.05	697.475	570.315
	697.475	632.33	729.48	566.32	697.525	570.52
	697.525	638.45	729.515	566.985	697.585	572.33
	707.185	639.36	729.585	568.34	698.48	572.37
	707.54	640.015	731.495	568.51	698.53	573.335
	709.515	641.025	731.605	569.34	698.59	575.5
	711.54	641.38	732.55	570.315	699.535	576.505
	713.205	642.375	737.45	570.52	701.56	577.52
	713.45	642.41	739.47	572.33	702.565	578.52
	713.5	644.39	739.515	572.37	707.185	582.305
	713.555	644.425	739.57	575.5	708.345	583.385
	717.59	645.39	741.53	577.52	709.515	586.1
	719.57	645.56	742.57	578.52	711.54	590.325
	721.475	647.575	745.475	583.255	712.45	592.47
	722.045	648.47	746.545	583.385	712.545	594.315
	722.545	650.585	746.605	586.035	713.205	595.265
	723.49	652.47	747.49	586.1	713.45	595.32
	723.54	652.6	748.56	586.35	713.5	599.175
	723.6	656.355	748.585	590.325	713.555	599.5
	725.555	656.39	749.51	594.315	714.505	600.505
	727.515	657.365	749.555	595.265	721.475	601.52
	729.48	661.53	750.575	597.44	722.48	603.535
	729.515	663.01	754.535	599.33	722.545	604.535
	729.585	663.55	756.55	599.5	723.49	604.6
	731.28	666.48	757.515	600.365	723.54	605.55
	731.495	669.445	758.57	601.52	724.495	608.09
	737.45	669.5	759.635	602.005	724.545	612.605
	737.56	669.555	760.585	603.535	725.555	614.455
	739.47	670.405	761.45	604.535	726.56	619.165
	739.515	671.575	764.595	604.6	727.515	620.17
	739.57	672.385	765.485	605.55	727.565	621.28
	741.53	672.42	766.57	608.015	728.52	623.295
	742.57	673.59	768.55	612.605	728.57	624.57
	745.475	678.985	768.585	613.345	729.48	625.515
	746.545	680.355	769.475	614.1	729.585	626.1
	746.605	680.495	769.56	614.38	731.495	626.585
	747.49	682.37	771.49	614.455	732.55	627.11
	748.56	682.455	772.56	616.175	733.555	627.535
	749.51	684.42	772.585	619.165	737.45	628.535
	749.555	687.55	773.505	621.28	737.56	628.6
	750.575	688.035	774.575	622.01	739.47	630.34
	754.535	688.07	775.52	623.02	739.515	630.615
	756.55	688.39	776.59	623.295	739.57	631.62
	757.515	689.21	778.605	624.02	740.575	631.905
	758.57	694.33	780.55	624.4	741.53	632.11
	761.45	694.515	782.565	624.57	742.535	632.63
	763.58	695.465	784.58	625.515	742.57	633.14
	764.595	695.575	785.655	626.585	743.535	634.36
	765.485	696.42	786.6	627.535	743.57	638.45
	766.57	697.475	787.67	628.395	745.475	639.165
	767.605	698.435	788.615	628.535	746.48	639.36
	768.55	699.535	789.485	628.6	746.545	639.455
	768.585	700.415	790.535	629.32	746.605	640.46
	769.475	700.45	790.57	629.34	747.49	644.39
	769.56	701.56	792.37	630.615	747.605	645.39
	771.49	703	792.57	631.905	748.495	645.56
	772.525	704.39	792.585	632.33	748.56	647.575
	772.56	706.54	794.385	632.63	749.51	648.08
	772.585	707.185	794.57	638.45	749.565	648.47
	773.505	708.345	794.605	639.165	750.51	648.58
	774.575	711.54	795.6	639.36	750.575	650.585
	775.52	712.45	795.635	641.025	751.52	652.47
	776.59	713.5	796.525	641.38	751.575	652.6
	778.605	713.555	796.58	642.375	752.525	653.47
	780.55	716.445	797.59	642.41	752.575	653.605
	782.565	719.465	798.54	644.39	753.585	654.335
	784.58	720	799.67	645.39	754.535	655.14
	786.6	721.475	801.685	645.56	754.59	655.34
	788.555	722.045	802.105	647.04	755.54	656.355
	788.615	722.545	802.495	647.575	755.595	656.39
	789.485	723.49	804.51	648.04	756.55	657.365
	789.67	723.54	804.55	648.47	757.515	658.37
	790.535	725.555	805.62	650.585	757.555	661.53
	790.57	727.025	806.565	652.47	758.57	663.55
	792.185	728.445	806.675	652.6	759.57	664.46
	792.57	728.52	807.635	653.47	760.585	665.465
	792.585	729.48	808.58	654.335	761.45	666.48
	794.57	729.585	809.65	656.355	761.585	667.485
	794.605	731.495	810.595	656.39	762.115	668.49
	795.6	732.55	811.665	656.525	763.58	669.5
	795.635	736.98	812.61	657.365	764.595	669.555
	796.525	737.45	813.68	663.01	765.485	671.575
	796.58	738.055	814.57	663.55	765.595	672.58
	797.59	739.47	815.7	664.46	766.57	673.21
	798.54	739.515	816.37	666.48	767.57	673.59
	799.67	739.57	816.585	668.015	767.605	674.595
	802.495	741.53	818.605	669.445	768.55	675.595
	804.51	742.57	820.525	669.5	768.585	680.355
	804.55	744.48	821.65	669.555	769.475	680.495
	805.62	745.475	822.54	670.405	769.56	681.355
	806.565	746.605	823.665	671.575	769.59	682.37
	806.675	747.49	824.555	673.21	770.565	682.455
	807.635	748.56	825.57	673.59	771.49	683.375
	808.58	748.585	825.625	678.985	772.525	683.5
	809.65	749.51	825.68	680.355	772.56	684.42
	810.595	750.575	827.7	680.45	772.585	687.55
	811.665	754.535	828.55	680.495	773.505	688.07
	812.61	756.55	830.565	682.37	774.51	688.31
	814.57	757.515	831.635	682.455	774.575	688.55
	816.37	758.57	832.53	683.47	775.52	689.56
	816.585	760.585	832.58	683.5	775.58	690.565
	818.605	761.45	833.54	684.42	776.525	691.565
	820.525	763.58	833.65	686.025	776.59	694.33
	821.65	764.595	834.595	687.55	777.595	694.515
	822.54	765.485	835.665	688.07	778.605	695.515
	823.665	768.55	836.61	688.31	779.61	695.575
	824.555	768.585	837.68	688.39	780.55	696.42
	825.625	769.475	843.2	694.33	780.61	696.575
	825.68	769.56	848.555	694.515	781.555	697.475
	827.7	771.49	849.625	695.465	781.62	697.525
	828.55	772.525	851.64	695.575	782.565	697.585
	830.345	773.505	853.655	696.42	782.625	698.435
	830.565	774.575	856.57	697.475	783.57	698.48
	831.635	775.52	858.595	697.525	783.63	698.53
	832.53	776.03	860.61	698.435	784.58	698.59
	832.58	776.59	861.57	700.415	785.585	699.535
	833.54	777.04	878.575	700.45	785.655	701.56
	833.65	778.605	883.195	701.56	786.6	702.565
	834.595	780.55	883.62	703	786.655	707.185
	835.665	782.565	893.535	704.39	787.6	708.345
	836.61	784.58	895.545	707.185	788.555	709.35
	837.68	785.655	901.565	708.345	788.615	709.515
	843.2	786.6	904.605	709.515	789.485	711.54
	847.585	788.555	912.605	711.54	789.615	712.45
	848.555	788.615	918.585	712.45	789.67	712.545
	849.22	789.485	930.62	713.205	790.535	713.205
	849.625	790.535	937.615	713.5	790.57	713.45
	851.64	790.57	938.12	713.555	791.575	713.5
	853.655	792.37	938.515	717.59	792.57	713.555
	856.57	792.57	946.615	719.465	792.585	714.505
	858.595	794.385	947.68	719.57	794.57	717.59
	860.61	794.57	956.52	720.53	794.605	718.595
	861.57	794.605	958.575	721.005	795.635	720.53
	877.725	796.525	960.61	721.475	796.525	720.59
	878.575	796.58	963.63	722.545	796.58	721.475
	879.74	797.59	968.545	723.49	796.64	721.585
	881.755	798.54	978.505	723.54	797.53	722.48
	883.195	799.025	982.66	723.6	797.59	722.545
	893.535	799.67	984.605	725.555	798.54	723.49
	895.545	802.105	985.615	727.025	799.545	723.54
	901.565	802.495	987.57	727.515	799.67	723.6
	903.74	804.51	990.655	728.445	800.675	724.495
	905.755	804.55	992.67	729.48	802.105	724.545
	907.77	806.565	1003.63	729.515	802.495	725.555
	912.605	806.675	1005.65	729.585	803.5	726.56
	935.6	807.635	1013.59	731.28	804.55	727.515
	937.615	808.16	1015.6	731.495	805.555	727.565
	938.515	808.58	1018.62	732.55	805.62	728.445
	946.615	809.65	1031.57	736.98	806.565	728.52
	956.52	810.595	1037.58	737.45	806.625	728.57
	958.575	811.665	1043.63	737.56	806.675	729.48
	960.61	812.61	1049.58	739.47	807.57	729.585
	963.63	813.68	1070.59	739.515	807.635	731.28
	968.545	816.37	1071.56	739.57	808.58	731.495
	978.505	816.585	1071.6	741.53	808.64	732.55
	979.605	817.66	1071.66	742.57	809.585	733.555
	982.66	818.385	1072.61	744.48	809.65	736.575
	983.6	818.605	1092.54	745.475	810.595	737.45
	985.615	820.525	1094.59	746.545	810.655	737.56
	987.57	821.65	1096.61	746.605	811.6	739.47
	990.655	822.54	1097.63	747.49	811.665	739.515
	992.67	823.665	1097.68	748.56	812.61	739.57
	1001.59	824.555	1099.69	749.51	812.67	740.575
	1005.65	825.625	1122.62	749.555	813.615	741.53
	1013.59	827.7	1123.69	750.575	813.68	742.535
	1015.6	828.55	1125.71	754.535	814.57	742.57
	1018.62	830.345	1150.61	756.55	814.685	743.535
	1031.57	830.565	1151.62	757.515	816.585	743.57
	1037.58	831.635	1179.64	758.57	817.59	745.475
	1046.6	832.53	1185.59	760.585	818.605	746.48
	1049.58	832.58	1206.61	761.45	820.525	746.545
	1068.58	833.65	1208.62	763.58	821.53	746.605
	1070.59	834.595	1228.56	764.595	821.65	747.49
	1071.56	835.665	1234.64	765.485	822.54	747.605
	1071.6	836.61	1249.73	766.57	822.655	748.495
	1071.66	837.575	1261.72	767.605	823.545	748.56
	1072.61	837.68	1287.63	768.55	823.665	749.51
	1079.04	839.015	1305.64	768.585	824.555	749.565
	1092.54	842.485	1315.07	769.475	824.67	750.51
	1094.59	847.585	1321.61	769.56	825.625	750.575
	1096.61	848.555	1322.17	771.49	825.68	751.52
	1097.63	849.625	1374.14	772.525	826.575	751.575
	1097.68	851.64	1441.65	772.56	827.7	752.525
	1099.69	853.655	1611.64	772.585	828.55	752.575
	1113.71	853.725	1664.18	773.505	829.555	753.585
	1114.61	855.74		774.175	830.345	754.535
	1115.62	856.57		774.575	830.565	754.59
	1120.61	857.02		775.52	831.57	755.54
	1121.62	858.595		776.59	831.635	755.595
	1123.69	860.61		777.04	832.58	756.55
	1125.71	861.57		778.605	832.64	757.515
	1150.61	863.04		780.405	833.585	757.555
	1167.59	868.57		780.55	833.65	758.57
	1182.61	872.59		782.565	834.595	759.57
	1185.59	872.995		783.055	834.655	760.585
	1206.61	877.725		784.58	835.6	761.45
	1208.62	878.575		785.655	835.665	761.585
	1228.56	879.74		786.6	836.61	762.115
	1230.61	881.755		788.555	836.67	762.595
	1233.64	882.62		788.615	837.68	763.58
	1249.73	883.195		789.485	838.685	764.595
	1258.64	893.535		789.67	839.69	765.485
	1261.72	894.585		790.355	843.2	765.595
	1305.64	895.545		790.535	847.585	766.57
	1315.07	895.715		790.57	848.555	767.57
	1320.16	896.6		792.185	849.22	767.605
	1321.61	897.015		792.37	849.56	768.55
	1322.17	897.73		792.57	849.625	768.585
	1374.14	901.565		792.585	851.64	769.475
	1484.26	903.03		794.385	852.645	769.56
	1611.64	904.605		794.57	853.655	769.59
	1664.18	905.755		794.605	856.57	770.565
		907.77		795.635	858.595	771.49
		912.605		796.525	860.61	772.525
		913.06		796.58	861.57	772.56
		918.585		797.59	862.575	772.585
		921.665		798.54	878.575	773.505
		922.615		799.025	879.58	773.655
		924.63		799.67	879.74	774.51
		930.62		802.495	880.745	774.575
		931.065		804.51	881.755	775.425
		935.6		804.55	882.76	775.52
		937.615		805.62	883.195	775.58
		938.515		806.565	893.535	776.525
		942.58		806.675	895.545	776.59
		944.175		807.635	895.715	777.595
		946.615		808.16	896.55	778.605
		947.68		808.365	897.555	779.61
		949.7		808.58	897.73	780.405
		956.52		809.65	901.565	780.55
		958.575		810.595	902.57	780.61
		960.61		811.665	912.605	781.555
		963.63		812.61	918.585	781.62
		968.545		813.68	937.615	782.565
		975.035		814.165	938.62	782.625
		978.505		814.57	946.615	783.57
		979.605		816.37	947.62	783.63
		982.66		816.585	958.575	784.58
		983.6		818.385	960.61	785.585
		985.615		818.475	961.615	785.655
		990.655		818.605	962.62	786.6
		992.67		820.525	963.63	786.655
		1001.59		821.65	964.635	787.6
		1005.65		822.04	965.64	788.555
		1006.6		822.54	978.505	788.615
		1013.59		823.665	979.605	788.67
		1015.6		824.555	982.66	789.485
		1018.62		825.625	983.6	789.615
		1030.6		825.68	984.605	789.67
		1031.57		826.575	985.615	790.355
		1032.62		827.7	986.62	790.535
		1033.03		828.55	990.655	790.57
		1037.58		830.345	991.66	791.355
		1039.05		830.565	992.67	791.575
		1043.63		831.635	1001.59	792.185
		1046.6		832.53	1003.63	792.37
		1049.58		832.58	1005.65	792.57
		1054.6		833.54	1013.59	792.585
		1058.63		833.65	1031.57	793.19
		1060.64		834.595	1032.57	794.385
		1066.08		835.665	1037.58	794.57
		1068.58		836.395	1038.59	794.605
		1070.59		836.61	1043.63	795.39
		1071.56		837.575	1046.6	795.635
		1071.6		837.68	1047.6	796.525
		1072.61		839.015	1049.58	796.58
		1079.04		842.485	1050.58	796.64
		1082.63		847.585	1068.58	797.53
		1085.71		848.555	1070.59	797.59
		1092.54		849.22	1071.56	798.54
		1094.59		849.625	1071.6	799.545
		1096.61		851.64	1071.66	799.67
		1097.63		853.655	1072.61	800.675
		1098.48		853.725	1073.62	801.685
		1113.61		855.74	1074.62	802.105
		1120.61		856.57	1094.59	802.495
		1121.62		858.595	1095.6	802.69
		1123.69		860.61	1096.61	803.115
		1125.71		861.57	1097.63	803.5
		1132.5		863.04	1097.68	804.51
		1150.61		868.57	1098.63	804.55
		1151.62		877.725	1099.64	805.555
		1167.59		878.575	1099.69	805.62
		1182.61		879.74	1100.64	806.565
		1185.59		881.755	1113.61	806.625
		1203.1		882.62	1113.71	806.675
		1206.61		883.195	1114.61	807.57
		1208.62		893.535	1120.61	807.635
		1228.56		894.585	1121.62	808.16
		1230.61		895.545	1122.62	808.365
		1233.64		895.715	1123.63	808.58
		1249.73		896.6	1123.69	808.64
		1258.64		897.73	1124.7	809.16
		1261.72		901.565	1125.71	809.585
		1315.07		903.03	1126.71	809.65
		1320.16		903.74	1127.72	810.595
		1321.61		904.605	1185.59	810.655
		1322.17		905.755	1186.59	811.6
		1337.14		907.77	1208.62	811.665
		1357.12		912.605	1261.72	812.61
		1374.14		913.06	1315.07	812.67
		1484.26		918.585	1316.07	813.615
		1493.14		921.665	1317.08	813.68
		1664.18		922.615	1318.09	814.57
		1839.68		924.63	1320.16	814.685
				928.2	1321.16	816.37
				930.62	1322.17	816.585
				931.065	1323.17	817.37
				937.615	1324.18	817.59
				938.515	1336.14	817.66
				942.58	1337.14	818.385
				944.175	1340.14	818.605
				944.38	1374.14	818.665
				946.615	1375.14	819.39
				947.68	1376.15	819.675
				949.7	1377.16	820.525
				956.52	1378.17	821.53
				958.575	1484.26	821.65
				959.065	1664.18	822.54
				960.61	1665.19	822.655
				963.63	1666.19	823.545
				968.545	1667.2	823.665
				975.035	1668.2	824.555
				978.505		824.67
				979.605		825.625
				982.66		825.68
				983.6		827.7
				985.615		828.55
				987.57		829.555
				990.655		830.345
				992.67		830.565
				999.055		831.57
				1001.59		831.635
				1005.65		832.53
				1008.61		832.58
				1013.59		832.64
				1015.6		833.54
				1018.62		833.585
				1027.85		833.65
				1030.6		834.595
				1031.57		834.655
				1032.62		835.6
				1037.58		835.665
				1039.05		836.395
				1043.63		836.61
				1046.6		836.67
				1049.58		837.575
				1054.6		837.68
				1058.63		838.58
				1060.64		838.685
				1067.09		839.69
				1068.58		842.485
				1070.59		843.2
				1071.56		847.585
				1071.6		847.635
				1071.66		848.555
				1072.61		849.22
				1079.04		849.56
				1082.63		849.625
				1092.54		851.64
				1094.59		852.645
				1096.61		853.655
				1097.63		853.725
				1097.68		855.74
				1099.69		856.57
				1113.61		857.575
				1113.71		858.595
				1120.61		860.61
				1121.62		861.57
				1123.69		862.575
				1125.71		868.57
				1150.61		869.57
				1151.62		877.725
				1167.59		878.575
				1179.64		879.58
				1182.61		879.74
				1185.59		880.745
				1203.1		881.755
				1206.61		882.62
				1208.62		882.76
				1228.56		883.195
				1230.61		883.62
				1233.64		883.765
				1249.11		884.6
				1249.73		889.21
				1258.64		890.215
				1261.72		893.535
				1287.63		894.585
				1305.64		895.545
				1315.07		895.585
				1320.16		896.55
				1321.61		896.6
				1322.17		897.555
				1337.14		897.6
				1363.14		897.73
				1374.14		898.13
				1441.65		901.565
				1484.26		902.57
				1577.67		903.74
				1664.18		904.605
				1839.68		905.755
						907.77
						908.775
						912.605
						918.585
						919.585
						920.595
						921.6
						921.665
						922.615
						922.67
						923.62
						924.63
						925.635
						928.2
						930.62
						935.6
						936.605
						937.615
						938.12
						938.515
						938.62
						939.515
						942.58
						944.175
						944.38
						946.615
						947.62
						947.68
						948.625
						948.685
						949.63
						949.7
						950.7
						956.52
						958.575
						960.61
						961.615
						962.62
						963.63
						964.635
						965.64
						968.545
						978.505
						979.605
						982.66
						983.6
						984.605
						985.615
						986.62
						987.57
						988.57
						990.655
						991.66
						992.67
						1001.59
						1003.63
						1005.65
						1008.61
						1013.59
						1014.59
						1015.6
						1016.6
						1017.61
						1018.62
						1027.85
						1030.6
						1031.57
						1032.57
						1032.62
						1033.62
						1037.58
						1038.59
						1043.63
						1044.63
						1046.6
						1047.6
						1049.58
						1050.58
						1054.6
						1056.61
						1058.63
						1059.63
						1065.22
						1068.58
						1070.59
						1071.56
						1071.6
						1071.66
						1072.61
						1073.62
						1074.62
						1082.63
						1092.54
						1093.55
						1094.59
						1095.6
						1096.61
						1097.63
						1097.68
						1098.63
						1099.64
						1099.69
						1100.64
						1100.7
						1101.65
						1113.61
						1113.71
						1114.61
						1115.62
						1116.62
						1120.61
						1121.62
						1122.62
						1123.63
						1123.69
						1124.7
						1125.71
						1126.71
						1127.72
						1128.72
						1150.61
						1151.62
						1153.62
						1167.59
						1179.64
						1182.61
						1183.61
						1185.59
						1186.59
						1206.61
						1208.62
						1209.63
						1210.63
						1228.56
						1230.61
						1231.61
						1232.62
						1233.64
						1234.64
						1235.65
						1236.65
						1249.73
						1258.64
						1259.64
						1261.72
						1262.72
						1263.73
						1306.64
						1315.07
						1316.07
						1317.08
						1318.09
						1320.16
						1321.16
						1321.61
						1322.17
						1322.61
						1323.17
						1324.18
						1336.14
						1337.14
						1374.14
						1375.14
						1376.15
						1377.16
						1378.17
						1484.26
						1611.64
						1664.18
						1665.19
						1666.19
						1667.2
						1668.2
						1669.22
						1839.68

## Sheet: Norharmane
Norharmane	Asymptomatic			Symptomatic
Patient	1	2	3	4	5	6
m/z	159.03	159.03	198.085	159.03	198.085	198.085			Identified in	m/z	Δppm	Adduct	Assignment
	198.085	198.085	465.345	198.085	237.13	237.13			Only Asymptomatic	930.67
	211.115	207.09	482.36	211.115	286.01	287			Only Symptomatic	487.28	1	Na	PA(20:1)
	221.02	209.105	485.265	225.13	287	369.35				795.635	0	Na	SM(39:1)
	222.03	211.115	504.345	237.13	415.225	415.225
	225.13	225.13	510.355	239.155	437.205	441.24
	237.13	235.17	520.34	240.15	441.24	465.235
	258.11	237.13	522.355	279.185	465.235	485.265
	280.095	239.155	526.33	286.01	485.265	487.28
	281.105	240.15	538.39	287	485.305	510.355
	286.01	249.165	542.325	369.35	487.28	520.34
	287	251.155	544.34	375.215	500.315	526.33
	296.065	253.17	572.335	415.225	502.5	538.39
	415.225	279.185	577.52	424.065	504.345	542.325
	437.205	286.01	594.32	437.205	506.36	544.34
	441.24	287	597.445	441.24	510.355	551.505
	445.27	291.16	638.455	445.27	520.34	572.335
	465.235	319.225	652.47	459.25	526.33	577.52
	485.265	329.23	652.6	460.25	538.39	594.32
	485.305	331.09	664.46	465.235	542.325	597.445
	500.315	369.35	675.545	478.33	542.49	652.47
	504.345	375.215	692.495	485.265	544.34	652.6
	520.34	415.225	697.525	485.305	551.505	664.46
	522.355	437.205	701.56	487.28	570.525	671.575
	526.33	441.24	706.54	500.315	572.335	673.59
	538.39	465.235	717.59	502.5	577.52	687.55
	542.325	478.33	721.48	504.345	594.32	688.465
	544.34	485.265	723.495	506.36	597.445	692.495
	551.505	500.315	723.54	510.355	601.315	695.575
	553.415	504.345	729.58	518.325	638.455	697.59
	572.335	506.36	732.555	519.325	639.455	721.48
	577.52	509.245	745.48	520.34	644.425	723.495
	594.32	526.33	746.6	522.355	651.325	723.54
	597.445	534.295	747.495	526.33	652.47	732.555
	638.455	537.42	748.56	534.295	652.6	742.575
	639.455	544.34	748.59	537.42	654.615	745.48
	652.47	550.35	749.51	538.39	666.485	747.495
	652.6	551.505	751.535	542.325	671.575	748.56
	654.615	553.415	751.58	542.49	673.59	748.59
	671.575	572.335	754.535	544.34	680.5	749.51
	673.59	577.52	758.57	546.355	687.55	751.535
	680.5	594.32	760.585	551.505	688.465	751.58
	687.55	597.445	760.64	553.415	694.515	754.535
	688.465	601.315	762.6	562.33	695.575	758.57
	695.575	629.345	766.565	570.525	697.48	764.595
	697.48	632.355	768.59	572.335	697.59	768.59
	697.59	644.425	771.495	577.52	698.53	771.495
	701.56	651.325	773.51	594.32	701.56	773.51
	713.455	652.6	773.655	597.445	712.545	774.575
	714.435	654.615	774.575	601.315	713.455	776.595
	721.48	655.365	774.615	629.345	714.435	779.61
	723.495	657.375	776.595	638.455	717.59	780.555
	723.54	660.385	779.61	639.455	721.48	782.57
	728.52	671.575	780.555	640.395	722.55	784.585
	729.58	673.59	782.57	644.425	723.495	785.655
	732.555	674.4	784.585	651.325	723.54	786.6
	733.525	679.52	785.655	652.47	725.56	788.615
	745.48	687.55	786.6	652.6	728.52	790.575
	746.6	688.42	788.615	653.465	729.58	795.635
	747.495	690.435	788.675	654.615	732.555	796.525
	748.56	692.45	790.575	657.375	733.525	796.585
	749.51	693.535	796.525	660.385	738.43	798.54
	750.58	695.575	796.585	665.465	739.575	804.555
	751.535	696.47	798.54	666.485	745.48	806.57
	754.535	697.48	801.685	671.575	746.6	807.635
	756.555	697.59	804.555	673.59	747.495	808.585
	758.57	698.44	806.57	674.4	748.56	810.6
	760.585	701.41	807.635	680.5	748.59	811.665
	764.595	702.435	808.585	682.45	749.51	812.675
	766.565	704.39	810.6	687.55	750.58	816.59
	768.59	706.54	811.665	688.465	751.535	817.66
	769.56	709.495	812.675	694.515	754.535	819.675
	770.57	710.4	813.685	695.575	756.555	820.525
	771.495	713.455	816.59	696.47	758.57	821.655
	772.525	714.435	817.71	697.48	760.585	823.67
	773.51	716.45	820.525	697.525	764.595	824.56
	774.575	721.48	821.655	697.59	768.59	828.55
	776.595	723.495	824.56	698.44	770.57	830.57
	778.61	723.54	827.57	702.435	771.495	831.64
	780.555	728.45	828.55	702.565	772.525	832.585
	782.57	728.52	830.57	704.39	773.51	835.67
	783.515	732.425	831.64	710.4	774.575	839.645
	784.585	732.555	832.585	711.545	774.615	841.66
	785.655	734.57	835.67	713.455	776.595	843.565
	786.6	735.545	848.56	713.495	778.61	843.675
	788.615	738.43	851.64	714.435	780.555	848.56
	790.575	742.53	869.63	716.45	781.62	851.64
	796.525	742.575	871.645	717.59	782.57	869.58
	796.585	745.48	886.645	721.48	784.585	881.755
	798.54	746.6	887.64	722.55	785.655	926.64
	804.555	747.495	908.625	723.495	786.6	928.655
	806.57	748.56	926.64	723.54	788.615	950.64
	807.635	748.59	928.655	725.56	789.675	954.67
	808.585	749.51	930.67	728.45	790.575	956.685
	809.65	750.58	950.64	728.52	795.635	978.67
	810.6	751.535	954.67	732.555	796.525	982.66
	811.665	754.535	956.685	733.525	796.585	1025.83
	812.675	756.48	978.67	738.43	798.54	1027.85
	813.685	756.555	982.66	739.575	804.555	1064.63
	815.645	758.57	1007.62	741.525	806.57	1315.07
	816.59	760.585	1064.63	742.575	807.635	1317.08
	817.66	762.6	1315.07	745.48	808.585	1374.14
	819.675	765.555	1317.08	746.6	809.65	1429.13
	820.525	766.565	1374.14	747.495	810.48	1459.12
	821.655	768.59	1406.14	748.56	810.6	1468.27
	823.67	769.56	1428.13	748.59	811.665	1485.13
	824.56	770.57	1459.12	749.51	812.675	1538.23
	825.625	771.495	1485.13	750.58	814.585	1540.25
	827.57	772.525	1538.23	751.535	815.645
	828.55	773.51	1540.25	754.535	816.59
	830.57	774.575		756.48	817.66
	831.64	776.595		756.555	819.675
	832.585	778.61		757.49	820.525
	835.67	780.555		758.57	821.655
	837.685	782.57		760.585	823.67
	839.645	784.585		763.5	824.56
	841.66	785.655		764.595	825.625
	843.565	786.6		766.565	827.57
	843.675	788.615		768.59	828.55
	848.56	790.575		769.56	830.57
	851.64	796.525		770.57	831.64
	853.655	796.585		771.495	832.585
	854.64	798.54		772.525	835.67
	861.67	804.555		773.51	839.645
	867.66	806.57		774.575	839.69
	869.58	807.635		776.595	841.66
	881.755	808.585		778.61	843.565
	926.64	810.48		780.555	843.675
	928.655	810.6		781.62	848.56
	930.67	811.665		782.57	851.64
	950.64	812.675		784.245	854.64
	954.67	813.685		784.585	867.66
	956.685	815.645		785.655	869.58
	978.67	816.59		786.6	881.755
	982.66	817.66		788.615	886.645
	1007.62	818.475		789.675	887.64
	1025.83	819.675		790.575	908.625
	1027.85	820.525		795.635	926.64
	1038.62	821.655		796.525	928.655
	1064.63	824.56		796.585	950.64
	1315.07	825.625		798.54	954.67
	1317.08	827.57		804.555	956.685
	1374.14	828.55		806.57	978.67
	1428.13	830.57		807.635	1025.83
	1459.12	831.64		808.585	1027.85
	1468.27	832.585		809.65	1064.63
	1485.13	835.67		810.48	1315.07
	1538.23	837.685		810.6	1317.08
	1540.25	839.645		811.665	1374.14
		841.66		812.675	1406.14
		843.565		813.685	1428.13
		843.675		814.585	1459.12
		847.635		815.645	1468.27
		848.56		816.59	1485.13
		849.65		817.66	1538.23
		851.64		819.675	1540.25
		853.655		820.525
		854.64		821.655
		865.645		823.67
		867.66		824.56
		869.58		825.625
		881.755		827.57
		902.64		828.55
		926.64		830.57
		928.655		831.64
		930.67		832.585
		950.64		835.67
		954.67		837.685
		956.685		839.55
		978.67		839.645
		983.715		841.66
		1001.83		843.565
		1025.83		843.675
		1027.85		848.56
		1038.62		851.64
		1064.63		853.655
		1076.63		854.64
		1315.07		861.535
		1317.08		863.58
		1374.14		865.645
		1421.98		867.66
		1430.14		869.58
		1459.12		881.755
		1468.27		908.625
		1485.13		926.64
		1538.23		928.655
		1540.25		950.64
				954.67
				956.685
				978.67
				982.66
				1001.83
				1007.62
				1025.83
				1027.85
				1038.62
				1064.63
				1315.07
				1317.08
				1374.14
				1428.13
				1459.12
				1468.27
				1485.13
				1538.23
				1540.25
		907.77		795.635	858.595	771.49
		912.605		796.525	860.61	772.525
		913.06		796.58	861.57	772.56
		918.585		797.59	862.575	772.585
		921.665		798.54	878.575	773.505
		922.615		799.025	879.58	773.655
		924.63		799.67	879.74	774.51
		930.62		802.495	880.745	774.575
		931.065		804.51	881.755	775.425
		935.6		804.55	882.76	775.52
		937.615		805.62	883.195	775.58
		938.515		806.565	893.535	776.525
		942.58		806.675	895.545	776.59
		944.175		807.635	895.715	777.595
		946.615		808.16	896.55	778.605
		947.68		808.365	897.555	779.61
		949.7		808.58	897.73	780.405
		956.52		809.65	901.565	780.55
		958.575		810.595	902.57	780.61
		960.61		811.665	912.605	781.555
		963.63		812.61	918.585	781.62
		968.545		813.68	937.615	782.565
		975.035		814.165	938.62	782.625
		978.505		814.57	946.615	783.57
		979.605		816.37	947.62	783.63
		982.66		816.585	958.575	784.58
		983.6		818.385	960.61	785.585
		985.615		818.475	961.615	785.655
		990.655		818.605	962.62	786.6
		992.67		820.525	963.63	786.655
		1001.59		821.65	964.635	787.6
		1005.65		822.04	965.64	788.555
		1006.6		822.54	978.505	788.615
		1013.59		823.665	979.605	788.67
		1015.6		824.555	982.66	789.485
		1018.62		825.625	983.6	789.615
		1030.6		825.68	984.605	789.67
		1031.57		826.575	985.615	790.355
		1032.62		827.7	986.62	790.535
		1033.03		828.55	990.655	790.57
		1037.58		830.345	991.66	791.355
		1039.05		830.565	992.67	791.575
		1043.63		831.635	1001.59	792.185
		1046.6		832.53	1003.63	792.37
		1049.58		832.58	1005.65	792.57
		1054.6		833.54	1013.59	792.585
		1058.63		833.65	1031.57	793.19
		1060.64		834.595	1032.57	794.385
		1066.08		835.665	1037.58	794.57
		1068.58		836.395	1038.59	794.605
		1070.59		836.61	1043.63	795.39
		1071.56		837.575	1046.6	795.635
		1071.6		837.68	1047.6	796.525
		1072.61		839.015	1049.58	796.58
		1079.04		842.485	1050.58	796.64
		1082.63		847.585	1068.58	797.53
		1085.71		848.555	1070.59	797.59
		1092.54		849.22	1071.56	798.54
		1094.59		849.625	1071.6	799.545
		1096.61		851.64	1071.66	799.67
		1097.63		853.655	1072.61	800.675
		1098.48		853.725	1073.62	801.685
		1113.61		855.74	1074.62	802.105
		1120.61		856.57	1094.59	802.495
		1121.62		858.595	1095.6	802.69
		1123.69		860.61	1096.61	803.115
		1125.71		861.57	1097.63	803.5
		1132.5		863.04	1097.68	804.51
		1150.61		868.57	1098.63	804.55
		1151.62		877.725	1099.64	805.555
		1167.59		878.575	1099.69	805.62
		1182.61		879.74	1100.64	806.565
		1185.59		881.755	1113.61	806.625
		1203.1		882.62	1113.71	806.675
		1206.61		883.195	1114.61	807.57
		1208.62		893.535	1120.61	807.635
		1228.56		894.585	1121.62	808.16
		1230.61		895.545	1122.62	808.365
		1233.64		895.715	1123.63	808.58
		1249.73		896.6	1123.69	808.64
		1258.64		897.73	1124.7	809.16
		1261.72		901.565	1125.71	809.585
		1315.07		903.03	1126.71	809.65
		1320.16		903.74	1127.72	810.595
		1321.61		904.605	1185.59	810.655
		1322.17		905.755	1186.59	811.6
		1337.14		907.77	1208.62	811.665
		1357.12		912.605	1261.72	812.61
		1374.14		913.06	1315.07	812.67
		1484.26		918.585	1316.07	813.615
		1493.14		921.665	1317.08	813.68
		1664.18		922.615	1318.09	814.57
		1839.68		924.63	1320.16	814.685
				928.2	1321.16	816.37
				930.62	1322.17	816.585
				931.065	1323.17	817.37
				937.615	1324.18	817.59
				938.515	1336.14	817.66
				942.58	1337.14	818.385
				944.175	1340.14	818.605
				944.38	1374.14	818.665
				946.615	1375.14	819.39
				947.68	1376.15	819.675
				949.7	1377.16	820.525
				956.52	1378.17	821.53
				958.575	1484.26	821.65
				959.065	1664.18	822.54
				960.61	1665.19	822.655
				963.63	1666.19	823.545
				968.545	1667.2	823.665
				975.035	1668.2	824.555
				978.505		824.67
				979.605		825.625
				982.66		825.68
				983.6		827.7
				985.615		828.55
				987.57		829.555
				990.655		830.345
				992.67		830.565
				999.055		831.57
				1001.59		831.635
				1005.65		832.53
				1008.61		832.58
				1013.59		832.64
				1015.6		833.54
				1018.62		833.585
				1027.85		833.65
				1030.6		834.595
				1031.57		834.655
				1032.62		835.6
				1037.58		835.665
				1039.05		836.395
				1043.63		836.61
				1046.6		836.67
				1049.58		837.575
				1054.6		837.68
				1058.63		838.58
				1060.64		838.685
				1067.09		839.69
				1068.58		842.485
				1070.59		843.2
				1071.56		847.585
				1071.6		847.635
				1071.66		848.555
				1072.61		849.22
				1079.04		849.56
				1082.63		849.625
				1092.54		851.64
				1094.59		852.645
				1096.61		853.655
				1097.63		853.725
				1097.68		855.74
				1099.69		856.57
				1113.61		857.575
				1113.71		858.595
				1120.61		860.61
				1121.62		861.57
				1123.69		862.575
				1125.71		868.57
				1150.61		869.57
				1151.62		877.725
				1167.59		878.575
				1179.64		879.58
				1182.61		879.74
				1185.59		880.745
				1203.1		881.755
				1206.61		882.62
				1208.62		882.76
				1228.56		883.195
				1230.61		883.62
				1233.64		883.765
				1249.11		884.6
				1249.73		889.21
				1258.64		890.215
				1261.72		893.535
				1287.63		894.585
				1305.64		895.545
				1315.07		895.585
				1320.16		896.55
				1321.61		896.6
				1322.17		897.555
				1337.14		897.6
				1363.14		897.73
				1374.14		898.13
				1441.65		901.565
				1484.26		902.57
				1577.67		903.74
				1664.18		904.605
				1839.68		905.755
						907.77
						908.775
						912.605
						918.585
						919.585
						920.595
						921.6
						921.665
						922.615
						922.67
						923.62
						924.63
						925.635
						928.2
						930.62
						935.6
						936.605
						937.615
						938.12
						938.515
						938.62
						939.515
						942.58
						944.175
						944.38
						946.615
						947.62
						947.68
						948.625
						948.685
						949.63
						949.7
						950.7
						956.52
						958.575
						960.61
						961.615
						962.62
						963.63
						964.635
						965.64
						968.545
						978.505
						979.605
						982.66
						983.6
						984.605
						985.615
						986.62
						987.57
						988.57
						990.655
						991.66
						992.67
						1001.59
						1003.63
						1005.65
						1008.61
						1013.59
						1014.59
						1015.6
						1016.6
						1017.61
						1018.62
						1027.85
						1030.6
						1031.57
						1032.57
						1032.62
						1033.62
						1037.58
						1038.59
						1043.63
						1044.63
						1046.6
						1047.6
						1049.58
						1050.58
						1054.6
						1056.61
						1058.63
						1059.63
						1065.22
						1068.58
						1070.59
						1071.56
						1071.6
						1071.66
						1072.61
						1073.62
						1074.62
						1082.63
						1092.54
						1093.55
						1094.59
						1095.6
						1096.61
						1097.63
						1097.68
						1098.63
						1099.64
						1099.69
						1100.64
						1100.7
						1101.65
						1113.61
						1113.71
						1114.61
						1115.62
						1116.62
						1120.61
						1121.62
						1122.62
						1123.63
						1123.69
						1124.7
						1125.71
						1126.71
						1127.72
						1128.72
						1150.61
						1151.62
						1153.62
						1167.59
						1179.64
						1182.61
						1183.61
						1185.59
						1186.59
						1206.61
						1208.62
						1209.63
						1210.63
						1228.56
						1230.61
						1231.61
						1232.62
						1233.64
						1234.64
						1235.65
						1236.65
						1249.73
						1258.64
						1259.64
						1261.72
						1262.72
						1263.73
						1306.64
						1315.07
						1316.07
						1317.08
						1318.09
						1320.16
						1321.16
						1321.61
						1322.17
						1322.61
						1323.17
						1324.18
						1336.14
						1337.14
						1374.14
						1375.14
						1376.15
						1377.16
						1378.17
						1484.26
						1611.64
						1664.18
						1665.19
						1666.19
						1667.2
						1668.2
						1669.22
						1839.68
